# Supplementary material for: Immune Infiltration, Effector T-Cell Enrichment, and Functional Context for Prediction of Pathologic Complete Response to Neoadjuvant Chemotherapy in Breast Cancer
Source: Int J Mol Sci. 2026 Mar 6;27(5):2431. doi: 10.3390/ijms27052431 (PMC12985902; doi:10.3390/ijms27052431)
Supplement: Supplementary file 1 [file ijms-27-02431-s001.zip]

Archive with 1 entries (1 files):
- ijms-4157149-supplementary.pdf
